# Supplementary material for: Clinical Metagenomic Sequencing for Species Identification and Antimicrobial Resistance Prediction in Orthopedic Device Infection
Source: J Clin Microbiol. 2022 Mar 31;60(4):e02156-21. doi: 10.1128/jcm.02156-21 (PMC9020354; doi:10.1128/jcm.02156-21)
Supplement: Supplemental file 2 — Table S3. Download jcm.02156-21-s0001.xlsx, XLSX file, 0.04 MB [file jcm.02156-21-s0001.xlsx]

## Sheet: Table S3
Table S3. Sample type, culture and histology results and metagenomic sequencing data. Comparison of sonication fluid and PPT culture results with species identified after genome coverage filtering by metagenomic sequencing.
Sample information		Culture results				Histology results	Sequencing results
Sample number	Orthopedic device type	Sonication species	Sonication CFU/ml count	Tissue culture species	No. of positive tissue samples/total no. samples	Evidence (1) or no evidence (0) of acute infection; results not available (N/A)	Sequencing run batch	Barcode	Total non-human bases	Total non-human reads	Sequencing species after filtering	Reference genome coverage at 1x (%)	Average reference genome coverage depth (fold)	Number of bases assigned to species	Number of reads assigned to species	Percentage bacterial bases assigned to species	Percentage species bases that map to reference genome
1	Knee	Staphylococcus aureus	not recorded	Staphylococcus aureus	5/5	1	1	2	29025836	12047	Staphylococcus aureus	94.3561	8.05017	25133295	9221	98.3497	85.2676
2	Orthopedic implant, not otherwise specified	Staphylococcus aureus	<5	Staphylococcus aureus	3/6	N/A	1	5	4728439	1912	Staphylococcus aureus	51.8796	1.75615	2972914	829	82.8262	86.4641
3	Metalwork (ulna)	Enterobacter cloacae	not recorded	Enterobacter cloacae	4/4	1	1	6	23723255	6660
											Enterobacter ludwigii	53.7068	2.59755	7631149	2154	33.1193	88.7996
											Cutibacterium acnes	59.1044	2.87352	4777802	1232	20.7357	91.0103
4	Knee	negative		negative		0	2	1	1185276	382
5	Metalwork (ankle)	coagulase negative Staphylococcus	>49	coagulase negative Staphylococcus	4/4	0	2	4	274201506	83136	Staphylococcus caprae	89.7202	51.0648	131677416	39965	50.4558	92.6527
6	Knee	Staphylococcus aureus	>49	Staphylococcus aureus	5/5	1	2	8	1299546137	331547	Staphylococcus aureus	93.9108	337.853	1182582445	296862	91.8577	75.6955
7	Metalwork (ankle)	Streptococcus pyogenes	>49	Streptococcus pyogenes	4/4	N/A	3	5	332424257	97504	Streptococcus pyogenes	93.4804	161.86	314426605	91837	94.9974	89.1423
8	Knee	Escherichia coli	25-49	Escherichia coli	6/6	1	3	6	2850816	1033
				Enterococcus faecium	6/6
9	Knee	Streptococcus dysgalactiae	>49	Streptococcus dysgalactiae	5/5	1	4	7	136971223	37725	Streptococcus dysgalactiae	75.524	64.6434	121187481	32758	90.5948	87.8005
10	Knee (endobutton)	Staphylococcus aureus	>49	Staphylococcus aureus	5/5	1	4	1	525272748	126722	Staphylococcus aureus	97.0226	151.336	490915752	117548	94.1551	84.3853
		Staphylococcus aureus	>49
11	Knee	negative		Staphylococcus epidermidis	3/5	1	5	2	11965778	3844
12	Knee	Cutibacterium acnes	>49	Cutibacterium acnes	3/5	1	5	10	1767525541	523232	Cutibacterium acnes	100	633.414	1746137668	515442	99.1432	92.874
13	Metalwork (fibula)	Staphylococcus aureus	>49	Staphylococcus aureus	5/5	1	6	1	91799578	27784	Staphylococcus aureus	81.9721	30.2598	79199223	23492	90.8501	88.3629
14	Metalwork (foot)	negative		negative		0	6	6	13920488	3714
15	Ankle	negative		coagulase negative Staphylococcus	2/5	0	6	8	31806044	9079
16	Hip	Staphylococcus lugdunensis	>49	Staphylococcus lugdunensis	5/5	1	6	9	5533753660	1742063	Staphylococcus lugdunensis	98.3457	1111.58	3796561699	1143066	68.7477	76.5459
17	Orthopedic implant, not otherwise specified	Proteus mirabilis	>49	Proteus mirabilis	4/5	1	7	1	108831184	28321
18	Hip	Staphylococcus epidermidis	>49	Staphylococcus epidermidis	4/4	1	7	4	2056802094	698175	Staphylococcus epidermidis	94.8697	508.971	1561441871	488614	76.4137	77.2875
19	Metalwork (radius)	negative		negative		0	8	5	24441840	5291
20	Hip	Staphylococcus aureus	>49	Staphylococcus aureus	4/4	1	8	8	1114697604	325314	Staphylococcus aureus	79.9505	20.6517	54986337	15909	4.95086	84.7191
		coagulase negative Staphylococcus	>49	coagulase negative Staphylococcus	1/4						Staphylococcus schleiferi	91.538	28.7661	73922655	21084	6.65585	86.7593
											Fusobacterium nucleatum	79.4986	363.225	928694267	271400	83.6178	77.9726
21	Elbow	negative		negative		0	9	12a	1257520	256
22	Knee	Enterococcus faecium	25-49	Enterococcus faecium	6/6	1	9	7	4735939669	1308872	Enterococcus faecium	93.9991	178.326	2960270547	856904	89.7058	15.2781
		Staphylococcus epidermidis	<5	Staphylococcus lugdunensis	3/6
				coagulase negative Staphylococcus	4/6
				Bacillus circulans	1/6
23	Hip	coagulase negative Staphylococcus	not recorded	coagulase negative Staphylococcus	5/6	1	10	2	206023395	60154
				Staphylococcus epidermidis	2/6
24	Hip	negative		Streptococcus dysgalactiae	2/3	1	10	10	140129518	30435
25	Knee	Enterobacter cloacae	>49	Enterobacter cloacae		1	11	1	5570859830	1670043	Enterobacter cloacae	77.3261	212.535	1074878953	314302	19.5985	81.258
											Enterobacter hormaechei	91.8606	627.667	2878103211	845195	52.477	95.8088
26	Hip	Staphylococcus epidermidis	>49	Staphylococcus epidermidis	2/4	1	11	6	5829918	1484	Staphylococcus epidermidis	6.63447	16.7519	3069977	767	62.2488	90.4795
27	Elbow	Staphylococcus aureus	>49	Staphylococcus aureus	6/6	1	13	11	1940136774	519474	Staphylococcus aureus	97.0047	605.709	1922772114	512190	99.6637	86.2159
28	Hip	negative		negative		0	15	10	13044263	3439
31	Hip	Pseudomonas aeruginosa	not recorded	Pseudomonas aeruginosa		1	18	9	390180	95
33	Knee	Staphylococcus lugdunensis	25-49	Staphylococcus lugdunensis	6/6	1	22	9	2454068563	638671	Staphylococcus lugdunensis	95.5116	891.142	2453450651	638289	99.9787	92.2233
34	Ankle	Staphylococcus aureus	10-24	Staphylococcus aureus	5/5	1	23	11	8734639	2598
35	Metalwork (wrist)	negative		negative		0	25	2	3232588	859
36	Hip	negative		Staphylococcus epidermidis	1/6	0	25	7	1605490	489
				Staphylococcus haemolyticus	1/6
37	Elbow	negative		negative		0	26	9	903085	219
38	Hip	Staphylococcus aureus	>49	Staphylococcus aureus	5/5	1	26	11	3629537539	1061264	Staphylococcus aureus	92.5706	1237.48	3619095226	1052103	99.8114	89.3036
39	Knee	Staphylococcus aureus	<5	Staphylococcus aureus	5/5	1	27	2	902787550	288048	Staphylococcus aureus	94.8288	296.042	892017564	282898	99.1759	88.7931
40a	Metalwork (foot)	Streptococcus dysgalactiae	not recorded	Streptococcus dysgalactiae	4/5	1	27	10	1136875641	284300	Streptococcus dysgalactiae	88.247	455.578	1007543274	249141	94.5707	86.965
40b	Metalwork (ankle)	negative		Streptococcus dysgalactiae	4/5	1	27	11	8084158	3039	Streptococcus dysgalactiae	11.6181	22.0674	6325743	2295	84.1197	88.3326
41	Hip	Staphylococcus aureus	>49	Staphylococcus aureus	5/5	1	28	7	994792696	308269	Staphylococcus aureus	94.4704	289.4	934153615	272653	94.9377	82.5722
		Staphylococcus aureus	>49	Enterococcus faecium	5/5						Enterococcus faecium	79.4432	3.35495	13786565	3903	1.40112	52.1615
42	Hip	Staphylococcus epidermidis	>49	Staphylococcus epidermidis	4/4	1	28	9	1370087043	425811	Staphylococcus epidermidis	94.3089	363.651	960342182	294757	72.0908	89.2536
43	Hip	Staphylococcus capitis	>49	Staphylococcus capitis	5/5	1	28	11	229875623	78421	Staphylococcus capitis	96.5561	79.819	209561023	70197	91.5996	89.8683
44	Hip	negative		negative		0	29	5	4240858	1178
45	Orthopedic implant, not otherwise specified	Enterobacter cloacae	25-49	Enterobacter cloacae	1/4	1	29	7	48466441	10990
46	Knee	negative		Staphylococcus aureus	1/6	1	29	11	1687201548	492638	Staphylococcus aureus	94.6023	559.428	1663103230	479246	99.0899	89.7812
47	Knee	negative		negative		1	30	2	13340874	3521
48	Knee	negative		Bacillus licheniformis	1/4	0	30	9	24047	16
50	Cement (wrist)	negative		negative		N/A	32	2	2797211	626
51	Orthopedic implant, not otherwise specified	negative		Staphylococcus capitis	4/5	1	32	4	68764099	15439
				Cutibacterium acnes	1/5
52	Hip	negative		negative		0	32	6	98383	24
53	Knee	negative		Paenibacillus spp.	1/5	1	33	6	21144292	7105	Staphylococcus aureus	89.1221	5.97838	17017237	5449	84.8142	88.3362
				Peptoniphilus spp.	1/5
54	Knee	Staphylococcus aureus	<5	Staphylococcus aureus	5/6	1	33	9	780995234	203544	Staphylococcus aureus	91.4416	265.634	776703599	201722	99.5179	88.2331
55	Hip	Fusobacterium spp.	>49	Fusobacterium spp.	4/4	1	34	1	16386974	3206
56	Hip	Staphylococcus epidermidis	25-49	Staphylococcus epidermidis	4/4	1	34	5	158100981	44227	Staphylococcus epidermidis	95.2648	47.463	127256489	35947	84.6395	88.802
57	Knee	Pseudomonas aeruginosa	25-49	Pseudomonas aeruginosa	5/5	1	35	9	288078336	65890	Pseudomonas aeruginosa	51.0348	24.1778	101355523	25430	39.4911	76.2632
				Streptococcus agalactiae	1/5
58	Metalwork (spine)	Cutibacterium acnes	>49	Cutibacterium acnes	1/4	N/A	36	2	7208268	1681	Cutibacterium acnes	55.8724	3.82	5838403	1388	83.322	93.5946
59	Hip	Staphylococcus epidermidis	10-24	Staphylococcus epidermidis	5/5	1	36	5	1093265140	327868	Staphylococcus epidermidis	95.1654	212.517	559838949	172741	56.2548	90.287
											Corynebacterium segmentosum	73.8935	38.0816	84228613	23922	8.46362	79.294
60	Hip	Parvimonas micra	>49	negative		1	37	2	1944541285	458288	Parvimonas micra	92.0596	1054.58	1865717974	436732	96.4993	84.6631
61	Hip	Staphylococcus epidermidis	>49	Staphylococcus epidermidis	4/6	1	37	11	2384177490	608587	Staphylococcus epidermidis	94.7618	886.021	2314651651	588887	97.7988	90.658
62	Orthopedic implant, not otherwise specified	Staphylococcus epidermidis	10-24	Staphylococcus epidermidis	3/4	0	38	2	119385954	26999
63	Hip	Streptococcus dysgalactiae	10-24	Streptococcus dysgalactiae	6/6	1	38	5	1606983628	456937	Streptococcus dysgalactiae	92.2728	632.196	1426664154	399783	90.3639	89.1148
64	Metalwork (hip)	negative		negative		0	38	7	72296877	17456
65	Metalwork (wrist)	negative		Bacillus spp.	1/6	0	39	9	7229290	1368
66	Metalwork (radius)	Enterobacter spp.	<5	Enterobacter cloacae	1/6	1	39	11	239403972	56009	Enterobacter bugandensis	73.8799	21.5573	82770748	20534	36.4526	90.775
											Enterobacter roggenkampii	61.1977	16.8071	54197469	13660	23.8688	90.1152
70	Knee	negative		negative		0	42	2	43961733	9135
71	Knee	negative		Candida albicans	1/5	1	42	5	16318029	3088
				Cutibacterium acnes	1/5
72	Hip	Streptococcus dysgalactiae	25-49	Streptococcus dysgalactiae	2/5	1	42	7	5366369114	1291286	Streptococcus dysgalactiae	92.3712	1944.05	4431883295	1052226	87.8817	88.3083
73	Cement (knee)	negative		negative		0	43	9	85030874	17641
74	Hip	Staphylococcus aureus	<5	Staphylococcus aureus	5/6	1	44	2	21723140	5744
75	Orthopedic implant, not otherwise specified	Streptococcus agalactiae	>49	Streptococcus agalactiae	5/5	1	44	6	343724830	80701	Streptococcus agalactiae	93.9774	54.0667	124803357	28426	42.6013	87.9497
76	Knee	negative		negative		0	45	10	26552307	7486
77	Knee	negative		Staphylococcus epidermidis	5/5	1	46	2	13811445	3729
78	Orthopedic implant, not otherwise specified	Staphylococcus aureus	>49	Staphylococcus aureus	4/4	1	46	10	63833373	17768	Staphylococcus aureus	53.1659	13.2698	22453478	7722	39.0175	88.6486
87	Hip	Staphylococcus epidermidis	10-24	Staphylococcus epidermidis	6/7	1	50	6	90125872	26625	Staphylococcus epidermidis	95.8001	26.3798	69473425	21014	81.0358	90.9144
88	Metalwork (ankle)	negative		negative		0	50	10	402165	569
89	Knee	negative		Staphylococcus capitis	4/5	1	51	2	482877	175
90	Knee	Staphylococcus epidermidis	<5	Staphylococcus epidermidis	5/6	1	51	8	5350507	2817	Staphylococcus epidermidis	68.004	1.99294	3905496	1589	82.671	86.7294
91	Knee	negative		negative		1	51	11	14520769	3061
79	Knee	Staphylococcus aureus	>49	Staphylococcus aureus	6/6	0	52	2	3113371295	899496	Staphylococcus aureus	92.8305	988.433	3089961190	888835	99.4887	83.7806
		Staphylococcus aureus	>49
81	Knee	Streptococcus oralis	>49	Streptococcus oralis	6/6	1	52	6	3802687337	1193518	Streptococcus oralis	82.5396	1375.07	2768795720	857625	79.8191	80.2899
											Streptococcus sp. NPS 308	67.5892	121.034	194474515	61605	5.60633	80.9641
92	Metalwork (tibia)	negative		negative		0	52	9	37318038	10260
95	Metalwork (tibia)	negative		negative		0	53	7	1982798	615
96	Knee	coagulase negative Staphylococcus	<5	negative		0	54	7	329006	464
97	Knee	negative		negative		0	55	2	12377585	3268
98	Knee	negative		Staphylococcus epidermidis	6/6	0	55	5	20169729	4049
99	Wrist	Enterobacter cloacae	not recorded	Enterobacter cloacae	4/4	1	55	10	4129774108	1298186	Enterobacter cloacae	75.4663	14.9954	76011788	22411	3.57553	79.1225
		Staphylococcus epidermidis	not recorded	Staphylococcus epidermidis	4/4						Staphylococcus epidermidis	95.017	11.8247	33134389	10270	1.55861	84.7477
		Dermabacter hominis	not recorded	Dermabacter hominis	1/4
				Staphylococcus aureus	1/4						Staphylococcus aureus	91.3343	13.2563	41608326	12985	1.95722	82.0983
				Aspergillus spp.	1/4						Enterobacter hormaechei	87.0547	26.2499	76351500	22722	3.59151	143.138
											Anaerococcus mediterraneensis	62.4577	100.788	222263606	65768	10.4551	58.9162
											Prevotella intermedia	90.8625	39.83	107436316	33694	5.05371	66.2237
											Dermabacter vaginalis	58.468	2.3443	3963908	1136	0.186459	82.7229
100	Knee	Streptococcus oralis	>49	Streptococcus oralis	6/6	1	56	1	382506708	103382	Streptococcus oralis	89.5639	127.896	274644643	72544	81.8426	81.6928
101	Knee	negative		negative		0	56	4	Failed sequencing
103	Hip	Staphylococcus aureus	10-24	Staphylococcus aureus	5/5	1	56	8	3822239040	1310889	Staphylococcus aureus	94.8921	1190.12	3780468439	1290103	99.703	84.2821
		Staphylococcus aureus	25-49
104	Hip	Enterococcus faecalis	>49	Streptococcus oralis	5/5	1	57	1	10500280	3722	Enterococcus faecalis	75.0023	2.98398	8948903	3192	96.1412	80.4806
105	Hip	Finegoldia magna	not recorded	Finegoldia magna	1/6	1	57	4	Failed sequencing
106	Elbow	negative		negative		N/A	58	1	421157	132
107	Knee	Staphylococcus epidermidis	25-49	Staphylococcus epidermidis	5/5	1	58	4	4384221	1152	Staphylococcus epidermidis	44.7653	2.45346	3075690	801	74.1353	89.2467
108	Metalwork (femur)	negative		Enterococcus faecalis	4/4	1	58	11	758060	231
109	Hip	Staphylococcus epidermidis	<5	negative		1	59	2	205377088	61389	Staphylococcus epidermidis	93.2359	51.9041	176894335	52049	92.4088	68.3732
110	Hip	negative		negative		0	59	5	17847	74
111	Hip	negative		negative		0	59	11	78396	32
112	Hip	Escherichia coli	not recorded	Escherichia coli	3/4	1	60	2	1727396384	416502	Escherichia coli	88.4577	69.8725	429007400	110613	25.5149	66.8728
											Cutibacterium acnes	97.3317	383.442	1031252280	247884	61.333	92.656
113	Metalwork (foot)	negative		no tissues		N/A	60	5	230081	68
114	Hip	negative		negative		0	61	2	883981	693
115	Knee	Candida parapsilosis	25-49			0	62	7	176514	67
				Staphylococcus aureus	1/6
				coagulase negative Staphylococcus	1/6
116	Hip	Enterococcus faecium	>49	Enterococcus faecium	5/5	1	62	9	1693656070	507527	Enterococcus faecium	92.74	362.898	1463672594	435939	92.9887	62.04
		Staphylococcus epidermidis	<5								Staphylococcus epidermidis	77.7535	14.9111	32441521	10026	2.06104	89.3187
117	Knee	Staphylococcus aureus	25-49	Staphylococcus aureus	6/6	1	62	11	81141631	22178	Staphylococcus aureus	43.3819	36.8321	49570926	13828	66.6737	90.9425
118	Ankle	coagulase negative Staphylococcus	<5	negative		0	63	11	52967	20
119	Knee	Staphylococcus aureus	>49	Staphylococcus aureus	4/4	1	63	12a	7350065534	2736769	Staphylococcus aureus	94.4596	2336.13	7291285635	2704091	99.7288	85.3881
120	Knee	Proteus mirabilis	<5	Proteus mirabilis	1/4	0	63	7	475061540	152103
				Staphylococcus epidermidis	1/4						Staphylococcus epidermidis	97.4382	105.699	297084735	96329	68.6835	86.6435
											Corynebacterium segmentosum	72.6213	11.2287	24921841	7136	5.76172	77.6589
121	Metalwork (foot)	negative		Pseudomonas aeruginosa	3/3	1	64	7	304828	154
				coagulase negative Staphylococcus	1/3
122	Knee	Enterococcus faecalis	>49	Enterococcus faecalis	6/6	0	64	8	237693	75
123	Shoulder	negative		negative		0	64	9	293931	111
124	Metalwork (ankle)	Staphylococcus aureus	25-49	Staphylococcus aureus	5/5	N/A	64	10	32223016	11422	Staphylococcus aureus	94.2448	10.32	30644435	10590	97.4056	89.5459
125	Elbow	negative		negative		0	64	11	1052995	394
102	Cement (wrist)	negative		Stenotrophomonas maltophilia	2/2	N/A	65	7	1207867	2090
126	Knee	Pseudomonas aeruginosa	10-24	Pseudomonas aeruginosa	3/3	0	65	9	802278	1413
127	Metalwork (tibia)	negative		negative		0	66	1	3516271	1832
128a	Metalwork (ankle)	negative		Enterococcus faecalis	5/6	0	66	4	14932839	3184
				Klebsiella oxytoca	3/6
				Finegoldia magna	1/6
128b	Metalwork (ankle)	negative		Enterococcus faecalis	5/6	0	66	5	37335423	9278
				Klebsiella oxytoca	3/6
				Finegoldia magna	1/6
